# Supplementary material for: Development of a Method for Simultaneous Analysis of Allergenic Flavoring Agents in Cigarettes and Quantitative Risk Assessment for Consumer Safety
Source: Toxics. 2021 Apr 18;9(4):87. doi: 10.3390/toxics9040087 (PMC8072964; doi:10.3390/toxics9040087)
Supplement: Supplementary file 1 [file toxics-09-00087-s001.zip]

Archive with 1 entries (1 files):
- toxics-1160558-supplementary.pdf
